# Supplementary material for: Reversible Histone Modifications Contribute to the Frozen and Thawed Recovery States of Wood Frog Brains
Source: Biomolecules. 2024 Jul 12;14(7):839. doi: 10.3390/biom14070839 (PMC11275241; doi:10.3390/biom14070839)
Supplement: Supplementary file 1 [file biomolecules-14-00839-s001.zip]

Archive with 1 entries (1 files):
- Figure S1. Full Western immunoblot images.pdf
